# Supplementary material for: ﻿Systematic review of the firefly genus Emeia Fu, Ballantyne & Lambkin, 2012 (Coleoptera, Lampyridae) from China
Source: Zookeys. 2022 Jul 18;1113:153–66. doi: 10.3897/zookeys.1113.79721 (PMC9848877; doi:10.3897/zookeys.1113.79721)
Supplement: XML Treatment for Emeia [file zookeys.1113.79721-treatment1.xml]

<!DOCTYPE tp:taxon-treatment
  PUBLIC "-//TaxonX//DTD Taxonomic Treatment Publishing DTD v0 20100105//EN" "tax-treatment-NSO.dtd">
<tp:taxon-treatment xmlns:tp="http://www.plazi.org/taxpub"><tp:treatment-meta><kwd-group><label>Taxon classification</label><kwd>
                <named-content content-type="kingdom">Animalia</named-content>
              </kwd><kwd>
                <named-content content-type="order">Coleoptera</named-content>
              </kwd><kwd>
                <named-content content-type="family">Lampyridae</named-content>
              </kwd></kwd-group><mixed-citation publication-type="journal"><person-group><name><surname>Zhu</surname><given-names>Cheng-Qi</given-names></name><name><surname>Xu</surname><given-names>Xiao-Dong</given-names></name><name><surname>Zhen</surname><given-names>Ying</given-names></name></person-group><article-title>﻿Systematic review of the firefly genus <italic><tp:taxon-name><tp:taxon-name-part taxon-name-part-type="genus" reg="Emeia">Emeia</tp:taxon-name-part></tp:taxon-name></italic> Fu, Ballantyne &amp; Lambkin, 2012 (<tp:taxon-name><tp:taxon-name-part taxon-name-part-type="order">Coleoptera</tp:taxon-name-part></tp:taxon-name>, <tp:taxon-name><tp:taxon-name-part taxon-name-part-type="family">Lampyridae</tp:taxon-name-part></tp:taxon-name>) from China</article-title><source>Zookeys</source><day>18</day><month>07</month><year>2022</year><volume>1113</volume><fpage>153</fpage><lpage>166</lpage><pub-id pub-id-type="doi">10.3897/zookeys.1113.79721</pub-id></mixed-citation></tp:treatment-meta><tp:nomenclature><label>﻿</label><tp:taxon-name>
              <object-id xmlns:xlink="http://www.w3.org/1999/xlink" content-type="arpha" xlink:type="simple">281FA718-B336-5F10-BF93-125E93FBD223</object-id>
              <tp:taxon-name-part taxon-name-part-type="genus" reg="Emeia">Emeia</tp:taxon-name-part>
            </tp:taxon-name><tp:taxon-authority>Fu, Ballantyne &amp; Lambkin, 2012</tp:taxon-authority></tp:nomenclature><tp:treatment-sec sec-type="type species" id="SECID0E2ABG"><title>Type species.</title><p><italic><tp:taxon-name><tp:taxon-name-part taxon-name-part-type="genus" reg="Emeia">Emeia</tp:taxon-name-part><tp:taxon-name-part taxon-name-part-type="species" reg="pseudosauteri">pseudosauteri</tp:taxon-name-part></tp:taxon-name></italic> Geisthardt, 2004 (designated by Fu, Ballantyne and Lambkin 2012).</p></tp:treatment-sec><tp:treatment-sec sec-type="diagnosis" id="SECID0EMBBG"><title>Diagnosis</title><p><bold>(based on adult male).</bold><italic><tp:taxon-name><tp:taxon-name-part taxon-name-part-type="genus" reg="Emeia">Emeia</tp:taxon-name-part></tp:taxon-name></italic> belongs to a group of <tp:taxon-name><tp:taxon-name-part taxon-name-part-type="subfamily">Luciolinae</tp:taxon-name-part></tp:taxon-name> in which the males have aedeagal parameres widely visible beside the phallus (<xref ref-type="bibr" rid="B2">Ballantyne et al. 2013</xref>). <italic><tp:taxon-name><tp:taxon-name-part taxon-name-part-type="genus" reg="Emeia">Emeia</tp:taxon-name-part></tp:taxon-name></italic> differs from <italic><tp:taxon-name><tp:taxon-name-part taxon-name-part-type="genus" reg="Aquatica">Aquatica</tp:taxon-name-part><tp:taxon-name-part taxon-name-part-type="species" reg="wuhana">wuhana</tp:taxon-name-part></tp:taxon-name></italic> Fu &amp; Ballantyne, 2010 and <italic><tp:taxon-name><tp:taxon-name-part taxon-name-part-type="genus" reg="Aquatica">A.</tp:taxon-name-part><tp:taxon-name-part taxon-name-part-type="species" reg="lateralis">lateralis</tp:taxon-name-part></tp:taxon-name></italic> Motschulsky, 1860, which have black marks on the pronotum (<xref ref-type="bibr" rid="B7">Fu et al. 2010</xref>). <italic><tp:taxon-name><tp:taxon-name-part taxon-name-part-type="genus" reg="Emeia">Emeia</tp:taxon-name-part></tp:taxon-name></italic> is distinguished from <italic><tp:taxon-name><tp:taxon-name-part taxon-name-part-type="genus" reg="Curtos">Curtos</tp:taxon-name-part></tp:taxon-name></italic> Motschulsky, 1845, as the species in <italic><tp:taxon-name><tp:taxon-name-part taxon-name-part-type="genus" reg="Curtos">Curtos</tp:taxon-name-part></tp:taxon-name></italic> have a distinctive longitudinal elytral humeral carina and parameres unequal in length (<xref ref-type="bibr" rid="B8">Fu et al. 2012</xref>). <italic><tp:taxon-name><tp:taxon-name-part taxon-name-part-type="genus" reg="Emeia">Emeia</tp:taxon-name-part></tp:taxon-name></italic> is closely related to <italic><tp:taxon-name><tp:taxon-name-part taxon-name-part-type="genus" reg="Pygoluciola">Pygoluciola</tp:taxon-name-part></tp:taxon-name></italic> based on our <italic>cox1</italic> phylogeny (Fig. <xref ref-type="fig" rid="F2">2</xref>), but the two genera can be distinguished by the shape of the pronotum, with median anterior margin gently rounded or slightly medianly emarginate in <italic><tp:taxon-name><tp:taxon-name-part taxon-name-part-type="genus" reg="Pygoluciola">Pygoluciola</tp:taxon-name-part></tp:taxon-name></italic> (<xref ref-type="bibr" rid="B1">Ballantyne and Lambkin 2006</xref>) versus lateral margins of pronotum almost parallel in <italic><tp:taxon-name><tp:taxon-name-part taxon-name-part-type="genus" reg="Emeia">Emeia</tp:taxon-name-part></tp:taxon-name></italic>.</p></tp:treatment-sec><tp:treatment-sec sec-type="description" id="SECID0EEFBG"><title>Description</title><p><bold>(based on adult male).</bold> Body length 6.5–10.5 mm. Body width 2.7–4.0 mm. Integument black or dark brown, with a narrow (e.g., in <italic><tp:taxon-name><tp:taxon-name-part taxon-name-part-type="genus" reg="Emeia">E.</tp:taxon-name-part><tp:taxon-name-part taxon-name-part-type="species" reg="pulchra">pulchra</tp:taxon-name-part></tp:taxon-name></italic>, see Fig. <xref ref-type="fig" rid="F3">3A</xref>) or thick (e.g., in <italic><tp:taxon-name><tp:taxon-name-part taxon-name-part-type="genus" reg="Emeia">E.</tp:taxon-name-part><tp:taxon-name-part taxon-name-part-type="species" reg="pseudosauteri">pseudosauteri</tp:taxon-name-part></tp:taxon-name></italic>, see Fig. <xref ref-type="fig" rid="F7">8A</xref>) black stripe on pronotum.</p><p><bold><italic>Head</italic>.</bold> Hypognathous; head depressed between eyes, eyes exposed in front of pronotum; antennae filiform, with 11 antennomeres (Figs <xref ref-type="fig" rid="F3">3B</xref>, <xref ref-type="fig" rid="F7">8B</xref>).</p><p><bold><italic>Thorax</italic>.</bold> Pronotum in dorsal view appearing pink-red or orange-red, with a black median stripe, lateral margins almost parallel (Figs <xref ref-type="fig" rid="F3">3A</xref>, <xref ref-type="fig" rid="F7">8A</xref>); surface of elytra smooth, longitudinal carina absent (Figs <xref ref-type="fig" rid="F3">3A</xref>, <xref ref-type="fig" rid="F7">8A</xref>); legs long and straight, no femora or tibiae swollen or curved (Figs <xref ref-type="fig" rid="F3">3B</xref>, <xref ref-type="fig" rid="F7">8B</xref>).</p><p><bold><italic>Abdomen</italic>.</bold> V2–V5 dark brown or black. Light organs present in <abbrev xmlns:xlink="http://www.w3.org/1999/xlink" xlink:title="abdominal ventrite numbers" id="ABBRID0E6HBG" xlink:type="simple">V6</abbrev> and <abbrev xmlns:xlink="http://www.w3.org/1999/xlink" xlink:title="abdominal ventrite numbers" id="ABBRID0EDIBG" xlink:type="simple">V7</abbrev>, entirely occupying <abbrev xmlns:xlink="http://www.w3.org/1999/xlink" xlink:title="abdominal ventrite numbers" id="ABBRID0EHIBG" xlink:type="simple">V6</abbrev>; <abbrev xmlns:xlink="http://www.w3.org/1999/xlink" xlink:title="abdominal ventrite numbers" id="ABBRID0ELIBG" xlink:type="simple">V7</abbrev> semitransparent (Figs <xref ref-type="fig" rid="F3">3B</xref>, <xref ref-type="fig" rid="F7">8B</xref>).</p><p><bold><italic>Male genitalia</italic>.</bold> Trilobate, parameres extending ~0.14 mm (n = 3) beyond phallus; both parameres equal in length (Figs <xref ref-type="fig" rid="F5">6A</xref>, <xref ref-type="fig" rid="F8">12A</xref>).</p></tp:treatment-sec><tp:treatment-sec><!--Section generated to contain objects referenced in tp:taxon-treatment.--><fig id="F2" position="float" orientation="portrait"><object-id xmlns:xlink="http://www.w3.org/1999/xlink" content-type="doi" xlink:type="simple">10.3897/zookeys.1113.79721.figure2</object-id><object-id xmlns:xlink="http://www.w3.org/1999/xlink" content-type="arpha" xlink:type="simple">341E5E76-8A54-58EE-8E2E-ABE5FF17A6CA</object-id><label>Figure 2.</label><caption><p>Maximum likelihood <italic>cox1</italic> gene tree of <italic><tp:taxon-name><tp:taxon-name-part taxon-name-part-type="genus" reg="Emeia">Emeia</tp:taxon-name-part></tp:taxon-name></italic> and related genera. The star highlights the new species, <italic><tp:taxon-name><tp:taxon-name-part taxon-name-part-type="genus" reg="Emeia">E.</tp:taxon-name-part><tp:taxon-name-part taxon-name-part-type="species" reg="pulchra">pulchra</tp:taxon-name-part></tp:taxon-name></italic> Zhu &amp; Zhen sp. nov. <italic><tp:taxon-name><tp:taxon-name-part taxon-name-part-type="genus" reg="Emeia">Emeia</tp:taxon-name-part><tp:taxon-name-part taxon-name-part-type="species" reg="pseudosauteri">pseudosauteri</tp:taxon-name-part></tp:taxon-name></italic>_1 was downloaded from GenBank (<ext-link xmlns:xlink="http://www.w3.org/1999/xlink" ext-link-type="gen" xlink:href="MN722654.1" xlink:type="simple">MN722654.1</ext-link>). <italic><tp:taxon-name><tp:taxon-name-part taxon-name-part-type="genus" reg="Emeia">Emeia</tp:taxon-name-part><tp:taxon-name-part taxon-name-part-type="species" reg="pseudosauteri">pseudosauteri</tp:taxon-name-part></tp:taxon-name></italic>_2 was sequenced during this study. Bootstrap values greater than 0.7 from 1000 replicates are shown.</p></caption><graphic xmlns:xlink="http://www.w3.org/1999/xlink" xlink:href="zookeys-1113-153_article-79721__-g002.jpg" position="float" orientation="portrait" xlink:type="simple" id="oo_716434.jpg"><uri content-type="original_file" xlink:type="simple">https://binary.pensoft.net/fig/716434</uri></graphic></fig><fig id="F3" position="float" orientation="portrait"><object-id xmlns:xlink="http://www.w3.org/1999/xlink" content-type="doi" xlink:type="simple">10.3897/zookeys.1113.79721.figures3-4</object-id><object-id xmlns:xlink="http://www.w3.org/1999/xlink" content-type="arpha" xlink:type="simple">3EB70E85-E401-50E7-8E07-956B39A44694</object-id><label>Figures 3–4.</label><caption><p><italic><tp:taxon-name><tp:taxon-name-part taxon-name-part-type="genus" reg="Emeia">Emeia</tp:taxon-name-part><tp:taxon-name-part taxon-name-part-type="species" reg="pulchra">pulchra</tp:taxon-name-part></tp:taxon-name></italic> Zhu &amp; Zhen sp. nov., male <bold>3</bold> habitus of holotype <bold>A</bold> dorsal view <bold>B</bold> ventral view <bold>4</bold> right wing, dorsal view. Scale bars: 5 mm (<bold>3</bold>); 2 mm (<bold>4</bold>).</p></caption><graphic xmlns:xlink="http://www.w3.org/1999/xlink" xlink:href="zookeys-1113-153_article-79721__-g003.jpg" position="float" orientation="portrait" xlink:type="simple" id="oo_716435.jpg"><uri content-type="original_file" xlink:type="simple">https://binary.pensoft.net/fig/716435</uri></graphic></fig><fig id="F7" position="float" orientation="portrait"><object-id xmlns:xlink="http://www.w3.org/1999/xlink" content-type="doi" xlink:type="simple">10.3897/zookeys.1113.79721.figures8-11</object-id><object-id xmlns:xlink="http://www.w3.org/1999/xlink" content-type="arpha" xlink:type="simple">F8C504CF-75E6-5E1A-9F28-5A30725AB2E1</object-id><label>Figures 8–11.</label><caption><p><italic><tp:taxon-name><tp:taxon-name-part taxon-name-part-type="genus" reg="Emeia">Emeia</tp:taxon-name-part><tp:taxon-name-part taxon-name-part-type="species" reg="pseudosauteri">pseudosauteri</tp:taxon-name-part></tp:taxon-name></italic> Fu, Ballantyne &amp; Lambkin, 2012. Male and female <bold>8</bold> habitus of male <bold>A</bold> dorsal view. Arrow highlights narrow orange stripe on elytral apices. The color appears darker in this photo, but it is orange and easily seen in both dried and fresh samples <bold>B</bold> ventral view <bold>9</bold> habitus of female. <bold>A</bold> dorsal view <bold>B</bold> ventral view <bold>10</bold> right wing of male. Dorsal view. Arrow points to wing venation, which differs between the two <italic><tp:taxon-name><tp:taxon-name-part taxon-name-part-type="genus" reg="Emeia">Emeia</tp:taxon-name-part></tp:taxon-name></italic> species <bold>11</bold> right wing of female. Dorsal view. Scale bars: 5 mm (<bold>8, 9</bold>); 2 mm (<bold>10</bold>); 0.5 mm (<bold>11</bold>).</p></caption><graphic xmlns:xlink="http://www.w3.org/1999/xlink" xlink:href="zookeys-1113-153_article-79721__-g007.jpg" position="float" orientation="portrait" xlink:type="simple" id="oo_716439.jpg"><uri content-type="original_file" xlink:type="simple">https://binary.pensoft.net/fig/716439</uri></graphic></fig><fig id="F5" position="float" orientation="portrait"><object-id xmlns:xlink="http://www.w3.org/1999/xlink" content-type="doi" xlink:type="simple">10.3897/zookeys.1113.79721.figure6</object-id><object-id xmlns:xlink="http://www.w3.org/1999/xlink" content-type="arpha" xlink:type="simple">3CE0E567-0E85-55D1-B9E3-A7B02A729CB9</object-id><label>Figure 6.</label><caption><p>Aedeagusof <italic><tp:taxon-name><tp:taxon-name-part taxon-name-part-type="genus" reg="Emeia">Emeia</tp:taxon-name-part><tp:taxon-name-part taxon-name-part-type="species" reg="pulchra">pulchra</tp:taxon-name-part></tp:taxon-name></italic> Zhu &amp; Zhen sp. nov. <bold>A</bold> dorsal view <bold>B</bold> ventral view <bold>C</bold> lateral view. Aedeagal sheath of <italic><tp:taxon-name><tp:taxon-name-part taxon-name-part-type="genus" reg="Emeia">E.</tp:taxon-name-part><tp:taxon-name-part taxon-name-part-type="species" reg="pulchra">pulchra</tp:taxon-name-part></tp:taxon-name></italic><bold>D</bold> dorsal view <bold>E</bold> ventral view. Scale bar: 1 mm.</p></caption><graphic xmlns:xlink="http://www.w3.org/1999/xlink" xlink:href="zookeys-1113-153_article-79721__-g005.jpg" position="float" orientation="portrait" xlink:type="simple" id="oo_716437.jpg"><uri content-type="original_file" xlink:type="simple">https://binary.pensoft.net/fig/716437</uri></graphic></fig><fig id="F8" position="float" orientation="portrait"><object-id xmlns:xlink="http://www.w3.org/1999/xlink" content-type="doi" xlink:type="simple">10.3897/zookeys.1113.79721.figure12</object-id><object-id xmlns:xlink="http://www.w3.org/1999/xlink" content-type="arpha" xlink:type="simple">23C8DFDD-7439-5699-A1BA-35E7FA2CE359</object-id><label>Figure 12.</label><caption><p>Aedeagus of <italic><tp:taxon-name><tp:taxon-name-part taxon-name-part-type="genus" reg="Emeia">Emeia</tp:taxon-name-part><tp:taxon-name-part taxon-name-part-type="species" reg="pseudosauteri">pseudosauteri.</tp:taxon-name-part></tp:taxon-name></italic><bold>A</bold> dorsal view <bold>B</bold> ventral view <bold>C</bold> lateral view. Male aedeagal sheath of <italic><tp:taxon-name><tp:taxon-name-part taxon-name-part-type="genus" reg="Emeia">E.</tp:taxon-name-part><tp:taxon-name-part taxon-name-part-type="species" reg="pseudosauteri">pseudosauteri</tp:taxon-name-part></tp:taxon-name></italic><bold>D</bold> dorsal view <bold>E</bold> ventral view. Scale bars: 1 mm.</p></caption><graphic xmlns:xlink="http://www.w3.org/1999/xlink" xlink:href="zookeys-1113-153_article-79721__-g008.jpg" position="float" orientation="portrait" xlink:type="simple" id="oo_716440.jpg"><uri content-type="original_file" xlink:type="simple">https://binary.pensoft.net/fig/716440</uri></graphic></fig></tp:treatment-sec><ref-list><ref id="B2"><mixed-citation xmlns:xlink="http://www.w3.org/1999/xlink" xlink:type="simple"><person-group><name name-style="western"><surname>Ballantyne</surname><given-names>L</given-names></name><name name-style="western"><surname>Fu</surname><given-names>XH</given-names></name><name name-style="western"><surname>Lambkin</surname><given-names>C</given-names></name><name name-style="western"><surname>Jeng</surname><given-names>ML</given-names></name><name name-style="western"><surname>Faust</surname><given-names>L</given-names></name><name name-style="western"><surname>Wijekoon</surname><given-names>W</given-names></name><name name-style="western"><surname>Li</surname><given-names>DQ</given-names></name><name name-style="western"><surname>Zhu</surname><given-names>TF</given-names></name></person-group> (<year>2013</year>) <article-title>Studies on South-east Asian fireflies: <italic><tp:taxon-name><tp:taxon-name-part taxon-name-part-type="genus">Abscondita</tp:taxon-name-part></tp:taxon-name></italic>, a new genus with details of life history, flashing patterns and behaviour of <italic><tp:taxon-name><tp:taxon-name-part taxon-name-part-type="genus">Abs.</tp:taxon-name-part><tp:taxon-name-part taxon-name-part-type="species">chinensis</tp:taxon-name-part></tp:taxon-name></italic> (L.) and <italic><tp:taxon-name><tp:taxon-name-part taxon-name-part-type="genus">Abs.</tp:taxon-name-part><tp:taxon-name-part taxon-name-part-type="species">terminalis</tp:taxon-name-part></tp:taxon-name></italic> (Olivier) (<tp:taxon-name><tp:taxon-name-part taxon-name-part-type="order">Coleoptera</tp:taxon-name-part></tp:taxon-name>: <tp:taxon-name><tp:taxon-name-part taxon-name-part-type="family">Lampyridae</tp:taxon-name-part></tp:taxon-name>: <tp:taxon-name><tp:taxon-name-part taxon-name-part-type="subfamily">Luciolinae</tp:taxon-name-part></tp:taxon-name>).</article-title><source>Zootaxa</source><volume>3721</volume>(<issue>1</issue>): <fpage>1</fpage>–<lpage>48</lpage>. <ext-link xlink:href="10.11646/zootaxa.3721.1.1" ext-link-type="doi" xlink:type="simple">https://doi.org/10.11646/zootaxa.3721.1.1</ext-link></mixed-citation></ref><ref id="B7"><mixed-citation xmlns:xlink="http://www.w3.org/1999/xlink" xlink:type="simple"><person-group><name name-style="western"><surname>Fu</surname><given-names>XH</given-names></name><name name-style="western"><surname>Ballantyne</surname><given-names>L</given-names></name><name name-style="western"><surname>Lambkin</surname><given-names>CL</given-names></name></person-group> (<year>2010</year>) <article-title><italic><tp:taxon-name><tp:taxon-name-part taxon-name-part-type="genus">Aquatica</tp:taxon-name-part></tp:taxon-name></italic> gen. nov. from mainland China with a description of <italic><tp:taxon-name><tp:taxon-name-part taxon-name-part-type="genus">Aquatica</tp:taxon-name-part><tp:taxon-name-part taxon-name-part-type="species">wuhana</tp:taxon-name-part></tp:taxon-name></italic> sp. nov. (<tp:taxon-name><tp:taxon-name-part taxon-name-part-type="order">Coleoptera</tp:taxon-name-part></tp:taxon-name>: <tp:taxon-name><tp:taxon-name-part taxon-name-part-type="family">Lampyridae</tp:taxon-name-part></tp:taxon-name>: <tp:taxon-name><tp:taxon-name-part taxon-name-part-type="subfamily">Luciolinae</tp:taxon-name-part></tp:taxon-name>).</article-title><source>Zootaxa</source><volume>2530</volume>(<issue>1</issue>): <fpage>1</fpage>–<lpage>18</lpage>. <ext-link xlink:href="10.11646/zootaxa.2530.1.1" ext-link-type="doi" xlink:type="simple">https://doi.org/10.11646/zootaxa.2530.1.1</ext-link></mixed-citation></ref><ref id="B8"><mixed-citation xmlns:xlink="http://www.w3.org/1999/xlink" xlink:type="simple"><person-group><name name-style="western"><surname>Fu</surname><given-names>XH</given-names></name><name name-style="western"><surname>Ballantyne</surname><given-names>L</given-names></name><name name-style="western"><surname>Lambkin</surname><given-names>CL</given-names></name></person-group> (<year>2012</year>) <article-title><italic><tp:taxon-name><tp:taxon-name-part taxon-name-part-type="genus">Emeia</tp:taxon-name-part></tp:taxon-name></italic> gen. nov., a new genus of <tp:taxon-name><tp:taxon-name-part taxon-name-part-type="subfamily">Luciolinae</tp:taxon-name-part></tp:taxon-name> fireflies from China (<tp:taxon-name><tp:taxon-name-part taxon-name-part-type="order">Coleoptera</tp:taxon-name-part></tp:taxon-name>: <tp:taxon-name><tp:taxon-name-part taxon-name-part-type="family">Lampyridae</tp:taxon-name-part></tp:taxon-name>) with an unusual trilobite-like larva, and a redescription of the genus <italic><tp:taxon-name><tp:taxon-name-part taxon-name-part-type="genus">Curtos</tp:taxon-name-part></tp:taxon-name></italic> Motschulsky.</article-title><source>Zootaxa</source><volume>3403</volume>(<issue>1</issue>): <fpage>1</fpage>–<lpage>53</lpage>. <ext-link xlink:href="10.11646/zootaxa.3403.1.1" ext-link-type="doi" xlink:type="simple">https://doi.org/10.11646/zootaxa.3403.1.1</ext-link></mixed-citation></ref><ref id="B1"><mixed-citation xmlns:xlink="http://www.w3.org/1999/xlink" xlink:type="simple"><person-group><name name-style="western"><surname>Ballantyne</surname><given-names>LA</given-names></name><name name-style="western"><surname>Lambkin</surname><given-names>CL</given-names></name></person-group> (<year>2006</year>) <article-title>A phylogenetic reassessment of the rare SE Asian firefly genus <italic><tp:taxon-name><tp:taxon-name-part taxon-name-part-type="genus">Pygoluciola</tp:taxon-name-part></tp:taxon-name></italic> Wittmer (<tp:taxon-name><tp:taxon-name-part taxon-name-part-type="order">Coleoptera</tp:taxon-name-part></tp:taxon-name>: <tp:taxon-name><tp:taxon-name-part taxon-name-part-type="family">Lampyridae</tp:taxon-name-part></tp:taxon-name>: <tp:taxon-name><tp:taxon-name-part taxon-name-part-type="subfamily">Luciolinae</tp:taxon-name-part></tp:taxon-name>).</article-title><source>The Raffles Bulletin of Zoology</source><volume>54</volume>: <fpage>21</fpage>–<lpage>48</lpage>.</mixed-citation></ref></ref-list></tp:taxon-treatment>
