# Supplementary material for: ﻿Systematic review of the firefly genus Emeia Fu, Ballantyne & Lambkin, 2012 (Coleoptera, Lampyridae) from China
Source: Zookeys. 2022 Jul 18;1113:153–66. doi: 10.3897/zookeys.1113.79721 (PMC9848877; doi:10.3897/zookeys.1113.79721)
Supplement: XML Treatment for Emeia pulchra [file zookeys.1113.79721-treatment2.xml]

<!DOCTYPE tp:taxon-treatment
  PUBLIC "-//TaxonX//DTD Taxonomic Treatment Publishing DTD v0 20100105//EN" "tax-treatment-NSO.dtd">
<tp:taxon-treatment xmlns:tp="http://www.plazi.org/taxpub"><tp:treatment-meta><kwd-group><label>Taxon classification</label><kwd>
                <named-content content-type="kingdom">Animalia</named-content>
              </kwd><kwd>
                <named-content content-type="order">Coleoptera</named-content>
              </kwd><kwd>
                <named-content content-type="family">Lampyridae</named-content>
              </kwd></kwd-group><mixed-citation publication-type="journal"><person-group><name><surname>Zhu</surname><given-names>Cheng-Qi</given-names></name><name><surname>Xu</surname><given-names>Xiao-Dong</given-names></name><name><surname>Zhen</surname><given-names>Ying</given-names></name></person-group><article-title>﻿Systematic review of the firefly genus <italic><tp:taxon-name><tp:taxon-name-part taxon-name-part-type="genus" reg="Emeia">Emeia</tp:taxon-name-part></tp:taxon-name></italic> Fu, Ballantyne &amp; Lambkin, 2012 (<tp:taxon-name><tp:taxon-name-part taxon-name-part-type="order">Coleoptera</tp:taxon-name-part></tp:taxon-name>, <tp:taxon-name><tp:taxon-name-part taxon-name-part-type="family">Lampyridae</tp:taxon-name-part></tp:taxon-name>) from China</article-title><source>Zookeys</source><day>18</day><month>07</month><year>2022</year><volume>1113</volume><fpage>153</fpage><lpage>166</lpage><pub-id pub-id-type="doi">10.3897/zookeys.1113.79721</pub-id></mixed-citation></tp:treatment-meta><tp:nomenclature><label>﻿</label><tp:taxon-name>
              <object-id xmlns:xlink="http://www.w3.org/1999/xlink" content-type="arpha" xlink:type="simple">48F99E78-A1CE-5C9E-8F7E-C5FEE96CB314</object-id>
              <tp:taxon-name-part taxon-name-part-type="genus" reg="Emeia">Emeia</tp:taxon-name-part>
              <tp:taxon-name-part taxon-name-part-type="species" reg="pulchra">pulchra</tp:taxon-name-part>
              <object-id xmlns:xlink="http://www.w3.org/1999/xlink" content-type="zoobank" xlink:type="simple">https://zoobank.org/45330183-64CB-45CE-A2E4-7E013ECECB00</object-id>
            </tp:taxon-name><tp:taxon-authority>Zhu &amp; Zhen</tp:taxon-authority><tp:taxon-status xmlns:xlink="http://www.w3.org/1999/xlink" xlink:type="simple">sp. nov.</tp:taxon-status><xref ref-type="fig" rid="F3">Figs 3–4</xref><xref ref-type="fig" rid="F4">, 5</xref><xref ref-type="fig" rid="F5">, 6</xref></tp:nomenclature><tp:treatment-sec sec-type="diagnosis" id="SECID0E3KBG"><title>Diagnosis</title><p><bold>(based on adult male).</bold> The new species can be differentiated from <italic><tp:taxon-name><tp:taxon-name-part taxon-name-part-type="genus" reg="Emeia">E.</tp:taxon-name-part><tp:taxon-name-part taxon-name-part-type="species" reg="pseudosauteri">pseudosauteri</tp:taxon-name-part></tp:taxon-name></italic> Fu, Ballantyne &amp; Lambkinby the elytron, hindwing venation and aedeagus. In fresh specimens, the elytral apices are black in <italic><tp:taxon-name><tp:taxon-name-part taxon-name-part-type="genus" reg="Emeia">E.</tp:taxon-name-part><tp:taxon-name-part taxon-name-part-type="species" reg="pulchra">pulchra</tp:taxon-name-part></tp:taxon-name></italic> (Fig. <xref ref-type="fig" rid="F3">3</xref>), but with a narrow orange stripe in <italic><tp:taxon-name><tp:taxon-name-part taxon-name-part-type="genus" reg="Emeia">E.</tp:taxon-name-part><tp:taxon-name-part taxon-name-part-type="species" reg="pseudosauteri">pseudosauteri</tp:taxon-name-part></tp:taxon-name></italic> (Fig. <xref ref-type="fig" rid="F7">8</xref>). In the male hindwing, the upper vein of the MP<sub>3+4</sub> venation in <italic><tp:taxon-name><tp:taxon-name-part taxon-name-part-type="genus" reg="Emeia">E.</tp:taxon-name-part><tp:taxon-name-part taxon-name-part-type="species" reg="pulchra">pulchra</tp:taxon-name-part></tp:taxon-name></italic> reaches the margin of the hind wings without forks (n=2) (Fig. <xref ref-type="fig" rid="F3">4</xref>). In <italic><tp:taxon-name><tp:taxon-name-part taxon-name-part-type="genus" reg="Emeia">E.</tp:taxon-name-part><tp:taxon-name-part taxon-name-part-type="species" reg="pseudosauteri">pseudosauteri</tp:taxon-name-part></tp:taxon-name></italic>, the upper vein of MP<sub>3+4</sub> forks and reaches the margin of the hind wings (n=2) (Fig. <xref ref-type="fig" rid="F7">10</xref>). The aedeagus in <italic><tp:taxon-name><tp:taxon-name-part taxon-name-part-type="genus" reg="Emeia">E.</tp:taxon-name-part><tp:taxon-name-part taxon-name-part-type="species" reg="pulchra">pulchra</tp:taxon-name-part></tp:taxon-name></italic> is approx. 3 times as long as wide (length 1.77 mm: width 0.58 mm) (Fig. <xref ref-type="fig" rid="F5">6A</xref>), versus approx. 2 times as long as wide (length 1.66 mm: width 0.84 mm) in <italic><tp:taxon-name><tp:taxon-name-part taxon-name-part-type="genus" reg="Emeia">E.</tp:taxon-name-part><tp:taxon-name-part taxon-name-part-type="species" reg="pseudosauteri">pseudosauteri</tp:taxon-name-part></tp:taxon-name></italic> (Fig. <xref ref-type="fig" rid="F8">12A</xref>).</p></tp:treatment-sec><tp:treatment-sec sec-type="description" id="SECID0ENOBG"><title>Description.</title><p><bold>Male</bold>: <abbrev xmlns:xlink="http://www.w3.org/1999/xlink" xlink:title="body length" id="ABBRID0EVOBG" xlink:type="simple">BL</abbrev> 10.0–10.4 mm; <abbrev xmlns:xlink="http://www.w3.org/1999/xlink" xlink:title="body width" id="ABBRID0EZOBG" xlink:type="simple">BW</abbrev> 3.5–3.7 mm (three individuals).</p><p><bold><italic>Head</italic>.</bold> Antennae filiform, black, almost 2/3 as long as body length; antennomere 1 cone-shaped; 2 short and cylindrical; 3 to 10 compressed, not bifurcate; 11<sup>th</sup> antennomere almost 1.5 times longer than 10<sup>th</sup>, slightly dilated from base to apex. Concave between eyes dorsally in cross section, both eyes occupying about 2/3 width of whole head in ventral view. Eyes spherical, so that head cannot fully contract into pronotum. Mouthparts fully developed, clypeolabral suture flexible, outer edges of labrum reaching inner edges of closed mandibles.</p><p><bold><italic>Thorax</italic>.</bold> Scutellum black and slightly emarginate distally. Elytra elongated, dark brown to black, apices not deflexed in dorsal view, sides slightly convex. Hind wing well developed, r3 half the length of r4 (Fig. <xref ref-type="fig" rid="F3">4</xref>). Legs long and straight, without swelling on any part, dark brown to black, with dense white hairs.</p><p><bold><italic>Abdomen</italic>.</bold> Dark brown, ventrites gradually diminishing in length posterad. Light organs yellow-white, occupying almost all of <abbrev xmlns:xlink="http://www.w3.org/1999/xlink" xlink:title="abdominal ventrite numbers" id="ABBRID0E1PBG" xlink:type="simple">V6</abbrev> and half of <abbrev xmlns:xlink="http://www.w3.org/1999/xlink" xlink:title="abdominal ventrite numbers" id="ABBRID0E5PBG" xlink:type="simple">V7</abbrev>, not reaching to posterior edges of <abbrev xmlns:xlink="http://www.w3.org/1999/xlink" xlink:title="abdominal ventrite numbers" id="ABBRID0ECQBG" xlink:type="simple">V7</abbrev>. <abbrev xmlns:xlink="http://www.w3.org/1999/xlink" xlink:title="abdominal ventrite numbers" id="ABBRID0EGQBG" xlink:type="simple">V6</abbrev> and <abbrev xmlns:xlink="http://www.w3.org/1999/xlink" xlink:title="abdominal ventrite numbers" id="ABBRID0EKQBG" xlink:type="simple">V7</abbrev> rounded laterally (Fig. <xref ref-type="fig" rid="F4">5</xref>), posterior half of <abbrev xmlns:xlink="http://www.w3.org/1999/xlink" xlink:title="abdominal ventrite numbers" id="ABBRID0ESQBG" xlink:type="simple">V7</abbrev> not arched in dorsal view, abruptly narrowed to truncate posterior apex, apex emarginate (Fig. <xref ref-type="fig" rid="F4">5C</xref>). <abbrev xmlns:xlink="http://www.w3.org/1999/xlink" xlink:title="abdominal tergite numbers" id="ABBRID0E1QBG" xlink:type="simple">T7</abbrev> rounded, without anterolateral corners (Fig. <xref ref-type="fig" rid="F4">5A</xref>); <abbrev xmlns:xlink="http://www.w3.org/1999/xlink" xlink:title="abdominal tergite numbers" id="ABBRID0ECRBG" xlink:type="simple">T8</abbrev> symmetrical with concealed anterolateral arms, widest across middle with lateral margins subparallel-sided in anterior half, tapering evenly in posterior half to a rounded and partly truncate posterior margin (Fig. <xref ref-type="fig" rid="F4">5B</xref>). Abdominal spiracles on lateral edges of each abdominal segments. <abbrev xmlns:xlink="http://www.w3.org/1999/xlink" xlink:title="elytral length" id="ABBRID0EKRBG" xlink:type="simple">EL</abbrev>/<abbrev xmlns:xlink="http://www.w3.org/1999/xlink" xlink:title="elytral width" id="ABBRID0EORBG" xlink:type="simple">EW</abbrev> = 4.7–4.8; <abbrev xmlns:xlink="http://www.w3.org/1999/xlink" xlink:title="elytral length" id="ABBRID0ESRBG" xlink:type="simple">EL</abbrev>/<abbrev xmlns:xlink="http://www.w3.org/1999/xlink" xlink:title="pronotal length" id="ABBRID0EWRBG" xlink:type="simple">PL</abbrev>= 4.7–5.0 (n=3).</p><p><bold><italic>Male genitalia</italic></bold> (Fig. <xref ref-type="fig" rid="F5">6</xref>): Aedeagal sheath (T9, T10, S9) (Fig. <xref ref-type="fig" rid="F5">6D, E</xref>) 3.15 mm long; anterior half of sternite broad, apically rounded; tergite without protrusion along posterior margin of T9. Aedeagus (Fig. <xref ref-type="fig" rid="F5">6A–C</xref>) 1.61 mm long. Phallus short (~1.2 mm) and thick, broadest at midlength, becoming thinner at apex and base, parameres (lateral lobes) extending about 0.14 mm beyond phallus. Parameres robust, subparallel-sided, symmetrical, with blunt preapical lateral expansion.</p><fig id="F3" position="float" orientation="portrait"><object-id xmlns:xlink="http://www.w3.org/1999/xlink" content-type="doi" xlink:type="simple">10.3897/zookeys.1113.79721.figures3-4</object-id><object-id xmlns:xlink="http://www.w3.org/1999/xlink" content-type="arpha" xlink:type="simple">3EB70E85-E401-50E7-8E07-956B39A44694</object-id><label>Figures 3–4.</label><caption><p><italic><tp:taxon-name><tp:taxon-name-part taxon-name-part-type="genus" reg="Emeia">Emeia</tp:taxon-name-part><tp:taxon-name-part taxon-name-part-type="species" reg="pulchra">pulchra</tp:taxon-name-part></tp:taxon-name></italic> Zhu &amp; Zhen sp. nov., male <bold>3</bold> habitus of holotype <bold>A</bold> dorsal view <bold>B</bold> ventral view <bold>4</bold> right wing, dorsal view. Scale bars: 5 mm (<bold>3</bold>); 2 mm (<bold>4</bold>).</p></caption><graphic xmlns:xlink="http://www.w3.org/1999/xlink" xlink:href="zookeys-1113-153_article-79721__-g003.jpg" position="float" orientation="portrait" xlink:type="simple" id="oo_716435.jpg"><uri content-type="original_file" xlink:type="simple">https://binary.pensoft.net/fig/716435</uri></graphic></fig><fig id="F4" position="float" orientation="portrait"><object-id xmlns:xlink="http://www.w3.org/1999/xlink" content-type="doi" xlink:type="simple">10.3897/zookeys.1113.79721.figure5</object-id><object-id xmlns:xlink="http://www.w3.org/1999/xlink" content-type="arpha" xlink:type="simple">48854395-FBE3-5CC9-BD7B-59FCAEDFD2E5</object-id><label>Figure 5.</label><caption><p>Male abdominal ventrites (V) and tergites (T) of <italic><tp:taxon-name><tp:taxon-name-part taxon-name-part-type="genus" reg="Emeia">Emeia</tp:taxon-name-part><tp:taxon-name-part taxon-name-part-type="species" reg="pulchra">pulchra</tp:taxon-name-part></tp:taxon-name></italic> Zhu &amp; Zhen, sp. nov. <bold>A</bold><abbrev xmlns:xlink="http://www.w3.org/1999/xlink" xlink:title="abdominal tergite numbers" id="ABBRID0EGUBG" xlink:type="simple">T7</abbrev><bold>B</bold><abbrev xmlns:xlink="http://www.w3.org/1999/xlink" xlink:title="abdominal tergite numbers" id="ABBRID0EMUBG" xlink:type="simple">T8</abbrev><bold>C</bold><abbrev xmlns:xlink="http://www.w3.org/1999/xlink" xlink:title="abdominal ventrite numbers" id="ABBRID0ESUBG" xlink:type="simple">V7</abbrev>. Scale bar: 0.5 mm.</p></caption><graphic xmlns:xlink="http://www.w3.org/1999/xlink" xlink:href="zookeys-1113-153_article-79721__-g004.jpg" position="float" orientation="portrait" xlink:type="simple" id="oo_716436.jpg"><uri content-type="original_file" xlink:type="simple">https://binary.pensoft.net/fig/716436</uri></graphic></fig><fig id="F5" position="float" orientation="portrait"><object-id xmlns:xlink="http://www.w3.org/1999/xlink" content-type="doi" xlink:type="simple">10.3897/zookeys.1113.79721.figure6</object-id><object-id xmlns:xlink="http://www.w3.org/1999/xlink" content-type="arpha" xlink:type="simple">3CE0E567-0E85-55D1-B9E3-A7B02A729CB9</object-id><label>Figure 6.</label><caption><p>Aedeagusof <italic><tp:taxon-name><tp:taxon-name-part taxon-name-part-type="genus" reg="Emeia">Emeia</tp:taxon-name-part><tp:taxon-name-part taxon-name-part-type="species" reg="pulchra">pulchra</tp:taxon-name-part></tp:taxon-name></italic> Zhu &amp; Zhen sp. nov. <bold>A</bold> dorsal view <bold>B</bold> ventral view <bold>C</bold> lateral view. Aedeagal sheath of <italic><tp:taxon-name><tp:taxon-name-part taxon-name-part-type="genus" reg="Emeia">E.</tp:taxon-name-part><tp:taxon-name-part taxon-name-part-type="species" reg="pulchra">pulchra</tp:taxon-name-part></tp:taxon-name></italic><bold>D</bold> dorsal view <bold>E</bold> ventral view. Scale bar: 1 mm.</p></caption><graphic xmlns:xlink="http://www.w3.org/1999/xlink" xlink:href="zookeys-1113-153_article-79721__-g005.jpg" position="float" orientation="portrait" xlink:type="simple" id="oo_716437.jpg"><uri content-type="original_file" xlink:type="simple">https://binary.pensoft.net/fig/716437</uri></graphic></fig><fig id="F6" position="float" orientation="portrait"><object-id xmlns:xlink="http://www.w3.org/1999/xlink" content-type="doi" xlink:type="simple">10.3897/zookeys.1113.79721.figure7</object-id><object-id xmlns:xlink="http://www.w3.org/1999/xlink" content-type="arpha" xlink:type="simple">34F068D0-5824-5290-9DA9-1ED47D0875DD</object-id><label>Figure 7.</label><caption><p>Habitat of <italic><tp:taxon-name><tp:taxon-name-part taxon-name-part-type="genus" reg="Emeia">Emeia</tp:taxon-name-part><tp:taxon-name-part taxon-name-part-type="species" reg="pulchra">pulchra</tp:taxon-name-part></tp:taxon-name></italic> Zhu &amp; Zhen sp. nov. in Jiulong National Wetland Park.</p></caption><graphic xmlns:xlink="http://www.w3.org/1999/xlink" xlink:href="zookeys-1113-153_article-79721__-g006.jpg" position="float" orientation="portrait" xlink:type="simple" id="oo_716438.jpg"><uri content-type="original_file" xlink:type="simple">https://binary.pensoft.net/fig/716438</uri></graphic></fig></tp:treatment-sec><tp:treatment-sec sec-type="etymology" id="SECID0EAXBG"><title>Etymology.</title><p>The specific name <italic><tp:taxon-name><tp:taxon-name-part taxon-name-part-type="genus" reg="Emeia"/><tp:taxon-name-part taxon-name-part-type="species" reg="pulchra">pulchra</tp:taxon-name-part></tp:taxon-name></italic> refers to the bright pronotum coloration.</p></tp:treatment-sec><tp:treatment-sec sec-type="Holotype" id="SECID0EQXBG"><title>Holotype.</title><p>China • 1♂; Zhejiang, Lishui; <named-content xmlns:xlink="http://www.w3.org/1999/xlink" content-type="dwc:verbatimCoordinates" xlink:type="simple"><named-content content-type="geo-json" specific-use="{&#34;type&#34;:&#34;Point&#34;,&#34;coordinates&#34;:[119.828333,28.626000]}" id="NCID0EZXBG" xlink:type="simple">28°37.56'N, 119°49.7'E</named-content></named-content>; H: 60 m, 2. IV. 2020; Chengqi Zhu leg.; ‘HOLOTYPE (red), ♂, <italic><tp:taxon-name><tp:taxon-name-part taxon-name-part-type="genus" reg="Emeia">Emeia</tp:taxon-name-part><tp:taxon-name-part taxon-name-part-type="species" reg="pulchra">pulchra</tp:taxon-name-part></tp:taxon-name></italic> sp. nov., det. Zhu, Zhen, 2021’ (Westlake University).</p></tp:treatment-sec><tp:treatment-sec sec-type="Paratype" id="SECID0EJYBG"><title>Paratype.</title><p>China • 1♂; Zhejiang, Lishui; <named-content xmlns:xlink="http://www.w3.org/1999/xlink" content-type="dwc:verbatimCoordinates" xlink:type="simple"><named-content content-type="geo-json" specific-use="{&#34;type&#34;:&#34;Point&#34;,&#34;coordinates&#34;:[119.828333,28.626000]}" id="NCID0ESYBG" xlink:type="simple">28°37.56'N, 119°49.7'E</named-content></named-content>; H: 60 m, 2. IV. 2020; Chengqi Zhu leg.; ‘PARATYPE (yellow), ♂, <italic><tp:taxon-name><tp:taxon-name-part taxon-name-part-type="genus" reg="Emeia">Emeia</tp:taxon-name-part><tp:taxon-name-part taxon-name-part-type="species" reg="pulchra">pulchra</tp:taxon-name-part></tp:taxon-name></italic> sp. nov., det. Zhu, Zhen, 2021’ (Westlake University).</p></tp:treatment-sec><tp:treatment-sec sec-type="distribution" id="SECID0ECZBG"><title>Distribution.</title><p>China: Zhejiang Province.</p></tp:treatment-sec><tp:treatment-sec sec-type="habitat" id="SECID0EHZBG"><title>Habitat and occurrence.</title><p>The males were found in an open forest of mainly Chinese wingnut, of the family <tp:taxon-name><tp:taxon-name-part taxon-name-part-type="family">Juglandaceae</tp:taxon-name-part></tp:taxon-name> [<italic><tp:taxon-name><tp:taxon-name-part taxon-name-part-type="genus" reg="Pterocarya">Pterocarya</tp:taxon-name-part><tp:taxon-name-part taxon-name-part-type="species" reg="stenoptera">stenoptera</tp:taxon-name-part></tp:taxon-name></italic> C. DC.] (Fig. <xref ref-type="fig" rid="F6">7</xref>). The floor of the <italic><tp:taxon-name><tp:taxon-name-part taxon-name-part-type="genus" reg="Emeia">Emeia</tp:taxon-name-part><tp:taxon-name-part taxon-name-part-type="species" reg="pulchra">pulchra</tp:taxon-name-part></tp:taxon-name></italic> habitat was covered with a lush herbaceous layer 20–30 cm high.</p><p>There are many terrestrial snails and slugs in this habitat, which may be potential food for <italic><tp:taxon-name><tp:taxon-name-part taxon-name-part-type="genus" reg="Emeia">Emeia</tp:taxon-name-part><tp:taxon-name-part taxon-name-part-type="species" reg="pulchra">pulchra</tp:taxon-name-part></tp:taxon-name></italic> larvae. Combining descriptions from local people and our field observations, adult fireflies are usually observed mid-March. The protection of fireflies has been supported by the Lishui government and Jiulong National Wetland Park management departments, and this area has been protected as Jiulong National Wetland Park (Fig. <xref ref-type="fig" rid="F6">7</xref>). <xref ref-type="bibr" rid="B5">Fan (2019)</xref> reported that the population size of <italic><tp:taxon-name><tp:taxon-name-part taxon-name-part-type="genus" reg="Emeia">E.</tp:taxon-name-part><tp:taxon-name-part taxon-name-part-type="species" reg="pulchra">pulchra</tp:taxon-name-part></tp:taxon-name></italic> has increased from 2014 to 2019 with the protection efforts.</p></tp:treatment-sec><tp:treatment-sec sec-type="Behavioral remarks" id="SECID0EM2BG"><title>Behavioral remarks.</title><p>There are two obvious luminous bands at the terminal end of the adult male abdomen. The two bands both emit intermittent bright light during courtship. The male courtship behavior usually starts at 19:00 (approximately 1h after sunset), and peaks at about 20:30. Adult males rest on higher herbs and emit yellow and green flashing light. Males are reluctant flyers; the distance of each flight ranges from 0.5 to 5 m.</p><fig id="F7" position="float" orientation="portrait"><object-id xmlns:xlink="http://www.w3.org/1999/xlink" content-type="doi" xlink:type="simple">10.3897/zookeys.1113.79721.figures8-11</object-id><object-id xmlns:xlink="http://www.w3.org/1999/xlink" content-type="arpha" xlink:type="simple">F8C504CF-75E6-5E1A-9F28-5A30725AB2E1</object-id><label>Figures 8–11.</label><caption><p><italic><tp:taxon-name><tp:taxon-name-part taxon-name-part-type="genus" reg="Emeia">Emeia</tp:taxon-name-part><tp:taxon-name-part taxon-name-part-type="species" reg="pseudosauteri">pseudosauteri</tp:taxon-name-part></tp:taxon-name></italic> Fu, Ballantyne &amp; Lambkin, 2012. Male and female <bold>8</bold> habitus of male <bold>A</bold> dorsal view. Arrow highlights narrow orange stripe on elytral apices. The color appears darker in this photo, but it is orange and easily seen in both dried and fresh samples <bold>B</bold> ventral view <bold>9</bold> habitus of female. <bold>A</bold> dorsal view <bold>B</bold> ventral view <bold>10</bold> right wing of male. Dorsal view. Arrow points to wing venation, which differs between the two <italic><tp:taxon-name><tp:taxon-name-part taxon-name-part-type="genus" reg="Emeia">Emeia</tp:taxon-name-part></tp:taxon-name></italic> species <bold>11</bold> right wing of female. Dorsal view. Scale bars: 5 mm (<bold>8, 9</bold>); 2 mm (<bold>10</bold>); 0.5 mm (<bold>11</bold>).</p></caption><graphic xmlns:xlink="http://www.w3.org/1999/xlink" xlink:href="zookeys-1113-153_article-79721__-g007.jpg" position="float" orientation="portrait" xlink:type="simple" id="oo_716439.jpg"><uri content-type="original_file" xlink:type="simple">https://binary.pensoft.net/fig/716439</uri></graphic></fig></tp:treatment-sec><tp:treatment-sec><!--Section generated to contain objects referenced in tp:taxon-treatment.--><fig id="F8" position="float" orientation="portrait"><object-id xmlns:xlink="http://www.w3.org/1999/xlink" content-type="doi" xlink:type="simple">10.3897/zookeys.1113.79721.figure12</object-id><object-id xmlns:xlink="http://www.w3.org/1999/xlink" content-type="arpha" xlink:type="simple">23C8DFDD-7439-5699-A1BA-35E7FA2CE359</object-id><label>Figure 12.</label><caption><p>Aedeagus of <italic><tp:taxon-name><tp:taxon-name-part taxon-name-part-type="genus" reg="Emeia">Emeia</tp:taxon-name-part><tp:taxon-name-part taxon-name-part-type="species" reg="pseudosauteri">pseudosauteri.</tp:taxon-name-part></tp:taxon-name></italic><bold>A</bold> dorsal view <bold>B</bold> ventral view <bold>C</bold> lateral view. Male aedeagal sheath of <italic><tp:taxon-name><tp:taxon-name-part taxon-name-part-type="genus" reg="Emeia">E.</tp:taxon-name-part><tp:taxon-name-part taxon-name-part-type="species" reg="pseudosauteri">pseudosauteri</tp:taxon-name-part></tp:taxon-name></italic><bold>D</bold> dorsal view <bold>E</bold> ventral view. Scale bars: 1 mm.</p></caption><graphic xmlns:xlink="http://www.w3.org/1999/xlink" xlink:href="zookeys-1113-153_article-79721__-g008.jpg" position="float" orientation="portrait" xlink:type="simple" id="oo_716440.jpg"><uri content-type="original_file" xlink:type="simple">https://binary.pensoft.net/fig/716440</uri></graphic></fig></tp:treatment-sec><ref-list><ref id="B5"><mixed-citation xmlns:xlink="http://www.w3.org/1999/xlink" xlink:type="simple"><person-group><name name-style="western"><surname>Fan</surname><given-names>L</given-names></name></person-group> (<year>2019</year>) Inverstigation and Analysis of Insect Resources in Lishui Jiulong National Wetland Park. In: Zhejiang A&amp;F University, Zhejinag, China, 1–35.</mixed-citation></ref></ref-list></tp:taxon-treatment>
