# Supplementary material for: ﻿Systematic review of the firefly genus Emeia Fu, Ballantyne & Lambkin, 2012 (Coleoptera, Lampyridae) from China
Source: Zookeys. 2022 Jul 18;1113:153–66. doi: 10.3897/zookeys.1113.79721 (PMC9848877; doi:10.3897/zookeys.1113.79721)
Supplement: XML Treatment for Emeia pseudosauteri [file zookeys.1113.79721-treatment3.xml]

<!DOCTYPE tp:taxon-treatment
  PUBLIC "-//TaxonX//DTD Taxonomic Treatment Publishing DTD v0 20100105//EN" "tax-treatment-NSO.dtd">
<tp:taxon-treatment xmlns:tp="http://www.plazi.org/taxpub"><tp:treatment-meta><kwd-group><label>Taxon classification</label><kwd>
                <named-content content-type="kingdom">Animalia</named-content>
              </kwd><kwd>
                <named-content content-type="order">Coleoptera</named-content>
              </kwd><kwd>
                <named-content content-type="family">Lampyridae</named-content>
              </kwd></kwd-group><mixed-citation publication-type="journal"><person-group><name><surname>Zhu</surname><given-names>Cheng-Qi</given-names></name><name><surname>Xu</surname><given-names>Xiao-Dong</given-names></name><name><surname>Zhen</surname><given-names>Ying</given-names></name></person-group><article-title>﻿Systematic review of the firefly genus <italic><tp:taxon-name><tp:taxon-name-part taxon-name-part-type="genus" reg="Emeia">Emeia</tp:taxon-name-part></tp:taxon-name></italic> Fu, Ballantyne &amp; Lambkin, 2012 (<tp:taxon-name><tp:taxon-name-part taxon-name-part-type="order">Coleoptera</tp:taxon-name-part></tp:taxon-name>, <tp:taxon-name><tp:taxon-name-part taxon-name-part-type="family">Lampyridae</tp:taxon-name-part></tp:taxon-name>) from China</article-title><source>Zookeys</source><day>18</day><month>07</month><year>2022</year><volume>1113</volume><fpage>153</fpage><lpage>166</lpage><pub-id pub-id-type="doi">10.3897/zookeys.1113.79721</pub-id></mixed-citation></tp:treatment-meta><tp:nomenclature><label>﻿</label><tp:taxon-name>
              <object-id xmlns:xlink="http://www.w3.org/1999/xlink" content-type="arpha" xlink:type="simple">9DA45D79-547B-5ADB-9222-5C5E87FBF0C3</object-id>
              <tp:taxon-name-part taxon-name-part-type="genus" reg="Emeia">Emeia</tp:taxon-name-part>
              <tp:taxon-name-part taxon-name-part-type="species" reg="pseudosauteri">pseudosauteri</tp:taxon-name-part>
            </tp:taxon-name><tp:taxon-authority>(Geisthardt 2004)</tp:taxon-authority><xref ref-type="fig" rid="F7">Figs 8–11</xref><xref ref-type="fig" rid="F8">, 12</xref><tp:nomenclature-citation-list><tp:nomenclature-citation><tp:taxon-name>
                  <tp:taxon-name-part taxon-name-part-type="genus" reg="Emeia">Emeia</tp:taxon-name-part>
                  <tp:taxon-name-part taxon-name-part-type="species" reg="pseudosauteri">pseudosauteri</tp:taxon-name-part>
                </tp:taxon-name><comment>(<xref ref-type="bibr" rid="B9">Geisthardt 2004</xref>). <italic>Zootaxa</italic> (3403), 1–53. TL: ‘Mt. Tian Tai, Sichuan Province, China’.</comment></tp:nomenclature-citation></tp:nomenclature-citation-list></tp:nomenclature><tp:treatment-sec sec-type="material" id="SECID0EM6BG"><title>Specimens examined.</title><p>China: 6♂♂,1♀, Sichuan, Mt. Tian Tai, 3.IV. 2021, Chengquan Cao leg. We herein examined specimens of <italic><tp:taxon-name><tp:taxon-name-part taxon-name-part-type="genus" reg="Emeia">E.</tp:taxon-name-part><tp:taxon-name-part taxon-name-part-type="species" reg="pseudosauteri">pseudosauteri</tp:taxon-name-part></tp:taxon-name></italic> from Mt. Tian Tai (the type locality), and their identity was further verified using <italic>cox1</italic> barcode sequences (Fig. <xref ref-type="fig" rid="F2">2</xref>) and morphological examination (Figs <xref ref-type="fig" rid="F7">8</xref>–<xref ref-type="fig" rid="F8">12</xref>).</p><fig id="F8" position="float" orientation="portrait"><object-id xmlns:xlink="http://www.w3.org/1999/xlink" content-type="doi" xlink:type="simple">10.3897/zookeys.1113.79721.figure12</object-id><object-id xmlns:xlink="http://www.w3.org/1999/xlink" content-type="arpha" xlink:type="simple">23C8DFDD-7439-5699-A1BA-35E7FA2CE359</object-id><label>Figure 12.</label><caption><p>Aedeagus of <italic><tp:taxon-name><tp:taxon-name-part taxon-name-part-type="genus" reg="Emeia">Emeia</tp:taxon-name-part><tp:taxon-name-part taxon-name-part-type="species" reg="pseudosauteri">pseudosauteri.</tp:taxon-name-part></tp:taxon-name></italic><bold>A</bold> dorsal view <bold>B</bold> ventral view <bold>C</bold> lateral view. Male aedeagal sheath of <italic><tp:taxon-name><tp:taxon-name-part taxon-name-part-type="genus" reg="Emeia">E.</tp:taxon-name-part><tp:taxon-name-part taxon-name-part-type="species" reg="pseudosauteri">pseudosauteri</tp:taxon-name-part></tp:taxon-name></italic><bold>D</bold> dorsal view <bold>E</bold> ventral view. Scale bars: 1 mm.</p></caption><graphic xmlns:xlink="http://www.w3.org/1999/xlink" xlink:href="zookeys-1113-153_article-79721__-g008.jpg" position="float" orientation="portrait" xlink:type="simple" id="oo_716440.jpg"><uri content-type="original_file" xlink:type="simple">https://binary.pensoft.net/fig/716440</uri></graphic></fig><fig id="F9" position="float" orientation="portrait"><object-id xmlns:xlink="http://www.w3.org/1999/xlink" content-type="doi" xlink:type="simple">10.3897/zookeys.1113.79721.figure13</object-id><object-id xmlns:xlink="http://www.w3.org/1999/xlink" content-type="arpha" xlink:type="simple">45BEA305-FC34-5A1B-8B52-A86F9523E1F6</object-id><label>Figure 13.</label><caption><p>Distribution map of the genus <italic><tp:taxon-name><tp:taxon-name-part taxon-name-part-type="genus" reg="Emeia">Emeia</tp:taxon-name-part></tp:taxon-name></italic> in China. The black star indicates <italic><tp:taxon-name><tp:taxon-name-part taxon-name-part-type="genus" reg="Emeia">E.</tp:taxon-name-part><tp:taxon-name-part taxon-name-part-type="species" reg="pulchra">pulchra</tp:taxon-name-part></tp:taxon-name></italic> Zhu &amp; Chen sp. nov., the black dot <italic><tp:taxon-name><tp:taxon-name-part taxon-name-part-type="genus" reg="Emeia">E.</tp:taxon-name-part><tp:taxon-name-part taxon-name-part-type="species" reg="pseudosauteri">pseudosauteri</tp:taxon-name-part></tp:taxon-name></italic> (map of China from: <ext-link xmlns:xlink="http://www.w3.org/1999/xlink" xlink:href="http://bzdt.ch.mnr.gov.cn/" ext-link-type="uri" xlink:type="simple">http://bzdt.ch.mnr.gov.cn/</ext-link>).</p></caption><graphic xmlns:xlink="http://www.w3.org/1999/xlink" xlink:href="zookeys-1113-153_article-79721__-g009.jpg" position="float" orientation="portrait" xlink:type="simple" id="oo_716441.jpg"><uri content-type="original_file" xlink:type="simple">https://binary.pensoft.net/fig/716441</uri></graphic></fig></tp:treatment-sec><tp:treatment-sec><!--Section generated to contain objects referenced in tp:taxon-treatment.--><fig id="F7" position="float" orientation="portrait"><object-id xmlns:xlink="http://www.w3.org/1999/xlink" content-type="doi" xlink:type="simple">10.3897/zookeys.1113.79721.figures8-11</object-id><object-id xmlns:xlink="http://www.w3.org/1999/xlink" content-type="arpha" xlink:type="simple">F8C504CF-75E6-5E1A-9F28-5A30725AB2E1</object-id><label>Figures 8–11.</label><caption><p><italic><tp:taxon-name><tp:taxon-name-part taxon-name-part-type="genus" reg="Emeia">Emeia</tp:taxon-name-part><tp:taxon-name-part taxon-name-part-type="species" reg="pseudosauteri">pseudosauteri</tp:taxon-name-part></tp:taxon-name></italic> Fu, Ballantyne &amp; Lambkin, 2012. Male and female <bold>8</bold> habitus of male <bold>A</bold> dorsal view. Arrow highlights narrow orange stripe on elytral apices. The color appears darker in this photo, but it is orange and easily seen in both dried and fresh samples <bold>B</bold> ventral view <bold>9</bold> habitus of female. <bold>A</bold> dorsal view <bold>B</bold> ventral view <bold>10</bold> right wing of male. Dorsal view. Arrow points to wing venation, which differs between the two <italic><tp:taxon-name><tp:taxon-name-part taxon-name-part-type="genus" reg="Emeia">Emeia</tp:taxon-name-part></tp:taxon-name></italic> species <bold>11</bold> right wing of female. Dorsal view. Scale bars: 5 mm (<bold>8, 9</bold>); 2 mm (<bold>10</bold>); 0.5 mm (<bold>11</bold>).</p></caption><graphic xmlns:xlink="http://www.w3.org/1999/xlink" xlink:href="zookeys-1113-153_article-79721__-g007.jpg" position="float" orientation="portrait" xlink:type="simple" id="oo_716439.jpg"><uri content-type="original_file" xlink:type="simple">https://binary.pensoft.net/fig/716439</uri></graphic></fig><fig id="F2" position="float" orientation="portrait"><object-id xmlns:xlink="http://www.w3.org/1999/xlink" content-type="doi" xlink:type="simple">10.3897/zookeys.1113.79721.figure2</object-id><object-id xmlns:xlink="http://www.w3.org/1999/xlink" content-type="arpha" xlink:type="simple">341E5E76-8A54-58EE-8E2E-ABE5FF17A6CA</object-id><label>Figure 2.</label><caption><p>Maximum likelihood <italic>cox1</italic> gene tree of <italic><tp:taxon-name><tp:taxon-name-part taxon-name-part-type="genus" reg="Emeia">Emeia</tp:taxon-name-part></tp:taxon-name></italic> and related genera. The star highlights the new species, <italic><tp:taxon-name><tp:taxon-name-part taxon-name-part-type="genus" reg="Emeia">E.</tp:taxon-name-part><tp:taxon-name-part taxon-name-part-type="species" reg="pulchra">pulchra</tp:taxon-name-part></tp:taxon-name></italic> Zhu &amp; Zhen sp. nov. <italic><tp:taxon-name><tp:taxon-name-part taxon-name-part-type="genus" reg="Emeia">Emeia</tp:taxon-name-part><tp:taxon-name-part taxon-name-part-type="species" reg="pseudosauteri">pseudosauteri</tp:taxon-name-part></tp:taxon-name></italic>_1 was downloaded from GenBank (<ext-link xmlns:xlink="http://www.w3.org/1999/xlink" ext-link-type="gen" xlink:href="MN722654.1" xlink:type="simple">MN722654.1</ext-link>). <italic><tp:taxon-name><tp:taxon-name-part taxon-name-part-type="genus" reg="Emeia">Emeia</tp:taxon-name-part><tp:taxon-name-part taxon-name-part-type="species" reg="pseudosauteri">pseudosauteri</tp:taxon-name-part></tp:taxon-name></italic>_2 was sequenced during this study. Bootstrap values greater than 0.7 from 1000 replicates are shown.</p></caption><graphic xmlns:xlink="http://www.w3.org/1999/xlink" xlink:href="zookeys-1113-153_article-79721__-g002.jpg" position="float" orientation="portrait" xlink:type="simple" id="oo_716434.jpg"><uri content-type="original_file" xlink:type="simple">https://binary.pensoft.net/fig/716434</uri></graphic></fig></tp:treatment-sec><ref-list><ref id="B9"><mixed-citation xmlns:xlink="http://www.w3.org/1999/xlink" xlink:type="simple"><person-group><name name-style="western"><surname>Geisthardt</surname><given-names>M</given-names></name></person-group> (<year>2004</year>) <article-title>New and known fireflies from Mount Emei (China) (<tp:taxon-name><tp:taxon-name-part taxon-name-part-type="order">Coleoptera</tp:taxon-name-part></tp:taxon-name>: <tp:taxon-name><tp:taxon-name-part taxon-name-part-type="family">Lampyridae</tp:taxon-name-part></tp:taxon-name>).</article-title><source>Mitteilungen des Internationalen entomologischen Vereins</source><volume>29</volume>: <fpage>1</fpage>–<lpage>10</lpage>.</mixed-citation></ref></ref-list></tp:taxon-treatment>
